# Supplementary material for: The apoptotic machinery as a biological complex system: analysis of its omics and evolution, identification of candidate genes for fourteen major types of cancer, and experimental validation in CML and neuroblastoma
Source: BMC Med Genomics. 2009 Apr 30;2:20. doi: 10.1186/1755-8794-2-20 (PMC2683874; doi:10.1186/1755-8794-2-20)
Supplement: Additional file 1 — Gene symbol, name and localization of AM protein-coding genes and AM MIR-coding genes [file 1755-8794-2-20-S1.xls]

## Sheet: Protein-Coding Genes
Official Symbol	Chromosome	Public start pos	Public end pos	Cytoband	Name
AATF	17	32380288	32488284	17q11	Apoptosis antagonizing transcription factor
AATK	17	76705160	76721740	17q25	Apoptosis-associated tyrosine kinase
ABL1	9	132579089	132752883	9q34	V-abl Abelson murine leukemia viral oncogene homolog 1
ACIN1	14	22597616	22634663	14q11	Apoptotic chromatin condensation inducer 1
AKT1	14	104306731	104333125	14q32	V-akt murine thymoma viral oncogene homolog 1
AKT3	1	241718158	242073176	1q43	V-akt murine thymoma viral oncogene homolog 3 (protein kinase B, gamma)
AMID	10	71542036	71562696	10q22	Apoptosis-inducing factor (AIF)-like mitochondrion-associated inducer of death
ANGPTL4	19	8335011	8345257	19p13	Angiopoietin-like 4
APAF1	12	97563209	97653342	12q23	Apoptotic peptidase activating factor
API5	11	43290109	43322655	11p12	Apoptosis inhibitor 5
ATF4	22	38246515	38248637	22q13	Activating transcription factor 4 (tax-responsive enhancer element B67)
ATG5	6	106739045	106880388	6q21	ATG5 autophagy related 5 homolog (S. cerevisiae)
ATM	11	107598769	107745036	11q22	Ataxia telangiectasia mutated (includes complementation groups A, C and D)
AVEN	15	31945720	32118595	15q13	Apoptosis, caspase activation inhibitor
B4GALT1	9	33100642	33157236	9p13	UDP-Gal:betaGlcNAc beta 1,4- galactosyltransferase, polypeptide 1
BAD	11	63793878	63808740	11q13	BCL2-antagonist of cell death
BAG1	9	33242469	33254744	9p12	BCL2-associated athanogene
BAG3	10	121400872	121427321	10q25	BCL2-associated athanogene 3
BAG4	8	38153263	38187694	8p12	BCL2-associated athanogene 4
BAK1	6	33648307	33655959	6p21	BCL2-antagonist/killer 1
BAT3	6	31714797	31728426	6p21	HLA-B associated transcript 3
BAX	19	54149929	54156867	19q13	BCL2-associated X protein
BBC3	19	52426291	52415924	19q13	BCL2 binding component 3
BCL10	1	85504519	85516171	1p22	B-cell CLL/lymphoma 10
BCL2	18	58941559	59137593	18q21	B-cell CLL/lymphoma 2
BCL2A1	15	78040290	78050698	15q24	BCL2-related protein A1
BCL2L1	8	29715922	29774317	8p21	BCL2-like 1
BCL2L10	15	50189114	50192264	15q21	BCL2-like 10 (apoptosis facilitator)
BCL2L11	2	111597781	111641058	2q13	BCL2-like 11 (apoptosis facilitator)
BCL2L13	12	16501485	16591991	12q13	BCL2-like 13 (apoptosis facilitator)
BCL2L14	12	12115145	12255214	12p11	BCL2-like 14 (apoptosis facilitator)
BCL2L2	14	22845866	22850798	14q11	BCL2-like 2
BCL3	19	49943871	49955140	19q13	B-cell CLL/lymphoma 3
BDNF	11	27633016	27699872	11p13	Brain-derived neurotrophic factor opposite strand
BECN1	17	38215678	38229807	17q21	Beclin 1 (coiled-coil, myosin-like BCL2 interacting protein)
BFAR	16	14634297	14670209	16p13	Bifunctional apoptosis regulator
BID	22	16596906	16637258	22q11	BH3 interacting domain death agonist
BIK	22	41836701	41855662	22q13	BCL2-interacting killer (apoptosis-inducing)
BIRC1	5	70300066	70356279	5q13	Baculoviral IAP repeat-containing 1
BIRC2	11	101723176	101754611	11q22	Baculoviral IAP repeat-containing 2
BIRC3	11	101693404	101713675	11q22	Baculoviral IAP repeat-containing 3
BIRC4	X	122821729	122875503	Xq25	Baculoviral IAP repeat-containing 4
BIRC5	17	73721872	73733311	17q25	Effector cell peptidase receptor 1
BIRC6	2	32435234	32697470	2p22	Splicing factor, arginine/serine-rich 12
BIRC7	20	61337721	61342299	20q13	Baculoviral IAP repeat-containing 7 (livin)
BIRC8	19	58484666	58486687	19q13	Baculoviral IAP repeat-containing 8
BMF	15	38188367	38167383	15q14	Bcl2 modifying factor
BNIP1	5	172504146	172523950	5q33	BCL2/adenovirus E1B 19kDa interacting protein 1
BNIP2	15	57742356	57768778	15q22	BCL2/adenovirus E1B 19kDa interacting protein 2
BNIP3	10	133631194	133645425	10q26	BCL2/adenovirus E1B 19kDa interacting protein 3
BNIPL	1	149275716	149286686	1q21	BCL2/adenovirus E1B 19kD interacting protein like
BOK	2	242146865	242162226	2q37	BCL2-related ovarian killer
BRAF	7	140271133	140080751	7q34	v-raf murine sarcoma viral oncogene homolog B1
BRCA2	13	31787617	31871809	13q12	Breast cancer 2, early onset
CARD10	22	36216346	36245156	22q13	Caspase recruitment domain family, member 10
CARD11	7	2912308	3050004	7p22	Caspase recruitment domain family, member 11
CARD12	2	32303022	32344305	2p22	Caspase recruitment domain family, member 12
CARD14	17	75766876	75797446	17q25	Caspase recruitment domain family, member 14
CARD15	16	49288551	49324488	16q21	Caspase recruitment domain family, member 15
CARD4	7	30430675	30484790	7p15	Caspase recruitment domain family, member 4
CARD6	5	40877167	40891213	5p13	Caspase recruitment domain family, member 6
CARD8	19	53403325	53444737	19q13	Caspase recruitment domain family, member 8
CARD9	9	138378229	138387929	9q34	Chromosome 9 open reading frame 151
CASP1	11	104401445	104411067	11q23	Caspase 1, apoptosis-related cysteine peptidase (interleukin 1, beta, convertase)
CASP10	2	201756100	201802355	2q33	Caspase 10, apoptosis-related cysteine peptidase
CASP14	19	15024015	15027900	19p13	Caspase 14, apoptosis-related cysteine peptidase
CASP2	7	142695524	142714907	7q34	Caspase 2, apoptosis-related cysteine peptidase (neural precursor cell expressed, developmentally down-regulated 2)
CASP3	4	185785844	185807623	4q34	Caspase 3, apoptosis-related cysteine peptidase
CASP4	11	104318804	104344535	11q22	Caspase 4, apoptosis-related cysteine peptidase
CASP5	11	104370180	104384909	11q22	Caspase 5, apoptosis-related cysteine peptidase
CASP6	4	110829234	110844078	4q25	Caspase 6, apoptosis-related cysteine peptidase
CASP7	10	115428925	115480654	10q25	Caspase 7, apoptosis-related cysteine peptidase
CASP8	2	201806426	201860677	2q33	Caspase 8, apoptosis-related cysteine peptidase
CASP9	1	15691378	15723377	1p36	Caspase 9, apoptosis-related cysteine peptidase
CCNE1	19	34994741	35007059	19q12	Cyclin E1
CD14	5	140005142	140007424	5q22	CD14 antigen
CD36	7	80069459	80144262	7q11	CD36 antigen (collagen type I receptor, thrombospondin receptor)
CD40	20	44180313	44191791	20q12	CD40 antigen (TNF receptor superfamily member 5)
CD44	11	35116993	35210525	11p13	CD44 antigen (Indian blood group)
CDC2L1	1	1624180	1645637	1p36	Cell division cycle 2-like 1 (PITSLRE proteins)
CDC2L2	1	1624180	1645623	1p36	Cell division cycle 2-like 2 (PITSLRE proteins)
CDKN1A	6	36754465	36763087	6p21	Cyclin-dependent kinase inhibitor 1A (p21, Cip1)
CDKN2A	9	21984490	21957751	9p21	cyclin-dependent kinase inhibitor 2A (melanoma, p16, inhibits CDK4)
CFLAR	2	201689136	201737260	2q33	CASP8 and FADD-like apoptosis regulator
CGB7	19	54249343	54250809	19q13	Chorionic gonadotropin, beta polypeptide 7
CHORDC1	11	89574265	89595854	11q14	Cysteine and histidine-rich domain (CHORD)-containing 1
CHUK	10	101938114	101979334	10q24	Conserved helix-loop-helix ubiquitous kinase
CIDEA	18	12244370	12267592	18p11	Cell death-inducing DFFA-like effector a
CIDEB	14	23844233	23850416	14q12	Cell death-inducing DFFA-like effector b
CIDEC	3	9883398	9895740	3p25	Cell death-inducing DFFA-like effector c
CKS1B	1	153213838	153218346	1q21	CDC28 protein kinase regulatory subunit 1B
CLU	8	27510368	27528244	8p21	Clusterin
CORO1C	12	107563014	107649424	12q24	Coronin, actin binding protein, 1C
CRADD	12	92595282	92768663	12q21	CASP2 and RIPK1 domain containing adaptor with death domain
CREBBP	16	3716568	3870712	16p13	CREB binding protein (Rubinstein-Taybi syndrome)
CSE1L	20	47096245	47146893	20q13	CSE1 chromosome segregation 1-like (yeast)
CSF2RB	22	35648168	35664764	22q13	Colony stimulating factor 2 receptor, beta, low-affinity (granulocyte-macrophage)
CUL3	2	225043113	225158358	2q36	Cullin 3
CUL4A	13	112911087	112967393	13q34	Cullin 4A
CUL4B	X	119544524	119593677	Xq23	Cullin 4B
CYCS	7	25124800	25131480	7p15	Cytochrome c, somatic
DAD1	14	22103647	22127969	14q11	Defender against cell death 1
DAP	5	10732406	10814339	5p15	Death-associated protein
DAP3	1	153925498	153974944	1q22	Death associated protein 3
DAPK1	9	89302576	89513369	9q34	Death-associated protein kinase 1
DAPK3	19	3909452	3920826	19p13	Death-associated protein kinase 3
DAXX	6	60979535	61039719	6p21	Death-associated protein 6
DEDD	1	33394367	33398682	1q23	Death effector domain containing
DFFA	1	159357391	159369102	1p36	DNA fragmentation factor, 45kDa, alpha polypeptide
DFFB	1	10443175	10455200	1p36	DNA fragmentation factor, 40kDa, beta polypeptide (caspase-activated DNase)
DIABLO	12	3763705	3791853	12q24	Ribophorin II
DIDO1	20	121258162	121276552	20q13	Death inducer-obliterator 1
DNAJB13	11	73339012	73358980	11q13	DnaJ (Hsp40) related, subfamily B, member 13
DNASE1L3	3	58153394	58175438	3p21	Deoxyribonuclease I-like 3
DUSP6	12	88265968	88270427	12q22	Dual specificity phosphatase 6
E2F6	2	11502867	11523748	2p25	E2F transcription factor 6
EBAG9	8	110621105	110646568	8q23	Estrogen receptor binding site associated, antigen, 9
EI24	11	124944508	124959785	11q24	Etoposide induced 2.4 mRNA
ENC1	5	73958990	73972273	5q12	Ectodermal-neural cortex (with BTB-like domain)
ENDOG	9	130620600	130624776	9q34	Endonuclease G
ENDOGL1	3	38512837	38541183	3p21	Endonuclease G-like 1
EP300	22	39818553	39906024	22q13	E1A binding protein p300
EPOR	19	11349475	11356019	19p13	Erythropoietin receptor
FADD	11	69726917	69731144	11q13	Fas (TNFRSF6)-associated via death domain
FAF1	1	50679523	51198524	1p33	Fas (TNFRSF6) associated factor 1
FAIM3	1	205144354	205161966	1q32	Fas apoptotic inhibitory molecule 3
FAS	10	90740268	90765522	10q24	Fas (TNF receptor superfamily, member 6)
FASLG	1	170894808	170902636	1q23	Fas ligand (TNF superfamily, member 6)
FASTK	7	150404641	150408884	7q35	Fas-activated serine/threonine kinase
FEM1B	15	66357195	66370694	15q22	Fem-1 homolog b (C. elegans)
FKSG2	8	36865155	36865986	8p11	Apoptosis inhibitor
FOXO1A	13	40027817	40138734	13q14	Forkhead box O1A (rhabdomyosarcoma)
FOXO3A	6	108987719	109108661	6q21	Forkhead box O3A
FXR1	3	182113146	182177644	3q28	Fragile X mental retardation, autosomal homolog 1
FXR2	17	7435272	7458796	17p13	Fragile X mental retardation, autosomal homolog 2
GADD45A	1	67923471	67926607	1p31	Growth arrest and DNA-damage-inducible, alpha
GADD45B	19	2427135	2429257	19p13	Growth arrest and DNA-damage-inducible, beta
GADD45G	9	91409748	91411290	9q22	Growth arrest and DNA-damage-inducible, gamma
GDNF	5	37851510	37875539	5p13	Glial cell derived neurotrophic factor
GFRA1	10	117812943	118022966	10q26	GDNF family receptor alpha 1
GFRA2	8	21688430	21702292	8p21	GDNF family receptor alpha 2
GFRA3	5	137615968	137638152	5q31	GDNF family receptor alpha 3
GFRA4	20	3587939	3592046	20p13	GDNF family receptor alpha 4
GPR37	7	124173350	124192917	7q31	G protein-coupled receptor 37 (endothelin receptor type B-like)
GRB2	17	70825752	70913384	17q24	Growth factor receptor-bound protein 2
GSK3B	3	121028233	121295203	3q13	Glycogen synthase kinase 3 beta
GULP1	2	188865635	189168898	2q32	GULP, engulfment adaptor PTB domain containing 1
GZMA	5	54434230	54441818	5q11	Granzyme A (granzyme 1, cytotoxic T-lymphocyte-associated serine esterase 3)
GZMB	14	24170000	24173272	14q11	Granzyme B (granzyme 2, cytotoxic T-lymphocyte-associated serine esterase 1)
HAX1	1	152511663	152514975	1q21	HCLS1 associated protein X-1
HIP1	7	75001345	75206215	7q11	Huntingtin interacting protein 1
HIPK2	7	138907915	138967017	7q32	Homeodomain interacting protein kinase 2
HMGB2	4	174489362	174492167	4q31	High-mobility group box 2
HNRPU	1	243080225	243094450	1q44	Heterogeneous nuclear ribonucleoprotein U (scaffold attachment factor A)
HRAS	11	522242	525550	11p15	V-Ha-ras Harvey rat sarcoma viral oncogene homolog
HRK	12	115783410	115803615	12q24	Harakiri, BCL2 interacting protein (contains only BH3 domain)
HTATIP	11	65236065	65243651	11q13	HIV-1 Tat interacting protein, 60kDa
HTATIP2	11	20341924	20361904	11p15	HIV-1 Tat interactive protein 2, 30kDa
HUWE1	X	53697776	53576476	Xp11	HECT, UBA and WWE domain containing 1
IER3	6	30818956	30820303	6p21	Immediate early response 3
IFNA1	9	21430440	21431315	9p22	Interferon, alpha 1
IFNA2	9	21374254	21375396	9p22	Interferon, alpha 2
IFNAR1	21	33619084	33653999	21q22	Interferon (alpha, beta and omega) receptor 1
IFNAR2	21	33524101	33558697	21q22	Interferon (alpha, beta and omega) receptor 2
IFNB1	9	21067104	21067943	9p21	Interferon, beta 1, fibroblast
IFNG	12	66834817	66839788	12q14	Interferon, gamma
IGFBP3	7	45918369	45927396	7p13	Insulin-like growth factor binding protein 3
IL13	5	132021764	132024700	5q31	Interleukin 13
IL15	4	142777204	142874062	4q31	Interleukin 15
IL15RA	10	6034340	6060148	10p15	Interleukin 15 receptor, alpha
IL18	11	111519186	111540050	11q22	Interleukin 18 (interferon-gamma-inducing factor)
IL1A	2	113247963	113259442	2q14	Interleukin 1, alpha
IL1R1	2	102136834	102162766	2q12	Interleukin 1 receptor, type I
IL24	1	205137412	205144107	1q32	Interleukin 24
IL2RG	X	70243984	70248128	Xq13	Interleukin 2 receptor, gamma (severe combined immunodeficiency)
IL3	5	131424246	131426795	5q31	Interleukin 3 (colony-stimulating factor, multiple)
IL4	5	132037272	132046267	5q31	Interleukin 4
IL4I1	19	55084723	55124574	19q13	Interleukin 4 induced 1
IL4R	16	27232752	27283600	16p11	Interleukin 4 receptor
IL6	7	22733345	22738141	7p21	Interleukin 6 (interferon, beta 2)
IL6ST	5	55272451	55326520	5q11	Interleukin 6 signal transducer (gp130, oncostatin M receptor)
IL7	8	79807560	79880313	8q12	Interleukin 7
IL9R	X,Y	154880440	154893676	Xq28,Yq12	Interleukin 9 receptor
ING1	13	110163084	110171422	13q34	Inhibitor of growth family, member 1
ING2	4	184663214	184669243	4q35	Inhibitor of growth family, member 2
IRAK3	12	64869284	64928652	12q14	Interleukin-1 receptor-associated kinase 3
IRF1	5	131846679	131854326	5q31	Interferon regulatory factor 1
ISGF3G	14	23700262	23705614	14q11	Interferon-stimulated transcription factor 3, gamma 48kDa
JAK1	1	65072796	65124574	1p32	Janus kinase 1 (a protein tyrosine kinase)
KLK3	19	56049983	56055832	19q13	Kallikrein 3, (prostate specific antigen)
LALBA	12	47247734	47250096	12q13	Lactalbumin, alpha-
LEPR	1	65658907	65670852	1p31	Leptin receptor
LGALS1	22	36401559	36405755	22q13	Lectin, galactoside-binding, soluble, 1 (galectin 1)
LGALS12	11	63030132	63040815	11q13	Lectin, galactoside-binding, soluble, 12 (galectin 12)
LGALS3	14	54673452	54681881	14q21	Lectin, galactoside-binding, soluble, 3 (galectin 3)
LGALS3BP	17	74478932	74487656	17q25	Lectin, galactoside-binding, soluble, 3 binding protein
LGALS7	19	43953447	43955985	19q13	Lectin, galactoside-binding, soluble, 7 (galectin 7)
LGALS9	17	22982363	23000707	17q11	Lectin, galactoside-binding, soluble, 9 (galectin 9)
LIF	22	28966441	28972748	22q12	Hypothetical protein MGC20647
LRP1	12	55808549	55893401	12q13	Low density lipoprotein-related protein 1 (alpha-2-macroglobulin receptor)
LTA	6	31648072	31650077	6p21	Lymphotoxin alpha (TNF superfamily, member 1)
LTBR	12	6363618	6370993	12p13	Lymphotoxin beta receptor (TNFR superfamily, member 3)
MAGED1	X	51562895	51662190	Xp11	Melanoma antigen family D, 1
MALT1	18	54489598	54568350	18q21	Mucosa associated lymphoid tissue lymphoma translocation gene 1
MAP3K14	17	40696278	40724125	17q21	Mitogen-activated protein kinase kinase kinase 14
MAPK1	22	20443946	20551970	22q11	Mitogen-activated protein kinase 1
MAPK7	17	19221659	19227445	17p11	Mitogen-activated protein kinase 7
MAPK8	10	49279693	49313189	10q11	Mitogen-activated protein kinase 8
MAPT	17	41327624	41461547	17q21	Microtubule-associated protein tau
MCL1	1	139761613	139899625	1q21	Myeloid cell leukemia sequence 1 (BCL2-related)
MDM2	12	148813658	148818760	12q14	Mdm2, transformed 3T3 cell double minute 2, p53 binding protein (mouse)
MDM4	1	67488247	67520481	1q32	Mdm4, transformed 3T3 cell double minute 4, p53 binding protein (mouse)
MLLT7	X	202752134	202786349	Xq13	Myeloid/lymphoid or mixed-lineage leukemia (trithorax homolog, Drosophila); translocated to, 7
MMP11	22	70232935	70240109	22q11	Matrix metallopeptidase 11 (stromelysin 3)
MOAP1	14	22445036	22456503	14q32	Modulator of apoptosis 1
MRPS30	5	92718294	92721002	5q11	Mitochondrial ribosomal protein S30
MYB	6	44844784	44851373	6q22	V-myb myeloblastosis viral oncogene homolog (avian)
MYBL1	8	135544146	135582003	8q22	V-myb myeloblastosis viral oncogene homolog (avian)-like 1
MYBL2	20	67636968	67687729	20q13	V-myb myeloblastosis viral oncogene homolog (avian)-like 2
MYC	8	41729123	41778536	8q24	V-myc myelocytomatosis viral oncogene homolog (avian)
MYCN	2	128817498	128822856	2p24	V-myc myelocytomatosis viral related oncogene, neuroblastoma derived (avian)
MYD88	3	15998134	16004580	3p22	Myeloid differentiation primary response gene (88)
NALP1	17	38155009	38159517	17p13	NACHT, leucine rich repeat and PYD (pyrin domain) containing 1
NALP10	11	5343472	5428553	11p15	NACHT, leucine rich repeat and PYD containing 10
NALP12	19	7937732	7941635	19q13	NACHT, leucine rich repeat and PYD containing 12
NALP14	11	58988650	59019404	11p15	NACHT, leucine rich repeat and PYD containing 14
NALP2	19	7016373	7049333	19q13	NACHT, leucine rich repeat and PYD containing 2
NALP8	19	60169579	60204318	19q13	NACHT, leucine rich repeat and PYD containing 8
NALP9	19	61151010	61191807	19q13	NACHT, leucine rich repeat and PYD containing 9
NDUFA13	19	60911610	60941580	19p13	NADH dehydrogenase (ubiquinone) 1 alpha subcomplex, 13
NFKB1	4	19487596	19500007	4q24	Nuclear factor of kappa light polypeptide gene enhancer in B-cells 1 (p105)
NFKB2	10	103641518	103757507	10q24	Nuclear factor of kappa light polypeptide gene enhancer in B-cells 2 (p49/p100)
NFKBIA	14	104145453	104152264	14q13	Nuclear factor of kappa light polypeptide gene enhancer in B-cells inhibitor, alpha
NGFB	1	34940468	34943695	1p13	Nerve growth factor, beta polypeptide
NGFR	17	115630060	115682380	17q21	Nerve growth factor receptor (TNFR superfamily, member 16)
NGFRAP1	X	44927666	44947360	Xq22	Nerve growth factor receptor (TNFRSF16) associated protein 1
NME6	3	102517924	102519657	3p21	Non-metastatic cells 6, protein expressed in (nucleoside-diphosphate kinase)
NMI	2	48310580	48317852	2p24	N-myc (and STAT) interactor
NOL3	16	151835231	151854620	16q21	Nucleolar protein 3 (apoptosis repressor with CARD domain)
NTRK1	1	65765371	65767127	1q21	Neurotrophic tyrosine kinase, receptor, type 1
P53AIP1	11	155052166	155118266	11q24	P53-regulated apoptosis-inducing protein 1
PAWR	12	78488402	78587211	12q21	PRKC, apoptosis, WT1, regulator
PAX7	1	78509876	78608921	1p36	Paired box gene 7
PCBP4	3	18830087	18935219	3p21	Poly(rC) binding protein 4
PCSK9	1	51966514	51976509	1p32	Proprotein convertase subtilisin/kexin type 9
PDCD4	10	55277808	55303111	10q24	Programmed cell death 4 (neoplastic transformation inhibitor)
PDCD5	19	112621586	112649754	19q12	Programmed cell death 5
PDCD6	5	37763944	37770171	5pte	Programmed cell death 6
PDCD6IP	3	324739	368089	3p22	Programmed cell death 6 interacting protein
PDCD8	X	33814561	33886198	Xq25	Programmed cell death 8 (apoptosis-inducing factor)
PEA15	1	129091018	129127489	1q21	Phosphoprotein enriched in astrocytes 15
PIK3R1	5	158441749	158451786	5q13	Phosphoinositide-3-kinase, regulatory subunit 1 (p85 alpha)
PIK3R5	17	67558218	67633405	17p13	Phosphoinositide-3-kinase, regulatory subunit 5, p101
PMAIP1	18	55718217	55722517	18q21	phorbol-12-myristate-13-acetate-induced protein 1
PPM1D	17	8724138	8756559	17q23	Protein phosphatase 1D magnesium-dependent, delta isoform
PPP1R15A	19	56032336	56096818	19q13	Protein phosphatase 1, regulatory (inhibitor) subunit 15A
PRKAR1A	17	54067490	54071126	17q23	Protein kinase, cAMP-dependent, regulatory, type I, alpha (tissue specific extinguisher 1)
PRKCZ	1	64019705	64040506	1p36	Protein kinase C, zeta
PTPN13	4	1971769	2106694	4q21	Protein tyrosine phosphatase, non-receptor type 13 (APO-1/CD95 (Fas)-associated phosphatase)
PYCARD	16	87734909	87955326	16p12	PYD and CARD domain containing
RAF1	3	31120308	31121752	3p25	V-raf-1 murine leukemia viral oncogene homolog 1
RB1	13	12600108	12680678	13q14	Retinoblastoma 1 (including osteosarcoma)
RELA	11	47775912	47954023	11q13	V-rel reticuloendotheliosis viral oncogene homolog A, nuclear factor of kappa light polypeptide gene enhancer in B-cells 3, p65 (avian)
RELB	19	65178393	65186951	19q13	V-rel reticuloendotheliosis viral oncogene homolog B, nuclear factor of kappa light polypeptide gene enhancer in B-cells 3 (avian)
RET	10	50196552	50233292	10q11	Ret proto-oncogene (multiple endocrine neoplasia and medullary thyroid carcinoma 1, Hirschsprung disease)
RIPK1	6	42892533	42944955	6p25	Receptor (TNFRSF)-interacting serine-threonine kinase 1
RIPK2	8	3022057	3060420	8q21	Receptor-interacting serine-threonine kinase 2
RNF7	3	90839110	90872433	3q22	Ring finger protein 7
RP6-213H19.1	X	142939741	142947933	Xq26	Mst3 and SOK1-related kinase
RPL5	1	93070182	93080069	1p22	Ribosomal protein L5
SGK	6	134532081	134537695	6q23	Serum/glucocorticoid regulated kinase
SGK3	8	67787445	67936811	8q12	Serum/glucocorticoid regulated kinase family, member 3
SKP2	5	36187946	36219904	5p13	S-phase kinase-associated protein 2 (p45)
SON	21	33837220	33871682	21q22	SON DNA binding protein
SPATA3	2	231686346	231715275	2q37	Spermatogenesis associated 3
SPHK1	17	71892297	71895536	17q25	Sphingosine kinase 1
SPHK2	19	53814360	53825474	19q13	Sphingosine kinase 2
SRC	20	35406502	35467235	20q12	V-src sarcoma (Schmidt-Ruppin A-2) viral oncogene homolog (avian)
SSTR3	22	35932191	35938299	22q13	Somatostatin receptor 3
STAT1	2	191542121	191587181	2q32	Signal transducer and activator of transcription 1, 91kDa
STAT3	17	37718869	37794039	17q21	Signal transducer and activator of transcription 3 (acute-phase response factor)
STAT5A	17	37693091	37717484	17q11	Signal transducer and activator of transcription 5A
STAT5B	17	37604721	37681950	17q11	Signal transducer and activator of transcription 5B
STK17A	7	43589251	43632247	7p12	Serine/threonine kinase 17a (apoptosis-inducing)
STK17B	2	196710102	196744520	2q32	Basic leucine zipper and W2 domains 1
STK24	13	97902414	98027350	13q31	Serine/threonine kinase 24 (STE20 homolog, yeast)
STK25	2	242083105	242096707	2q37	Serine/threonine kinase 25 (STE20 homolog, yeast)
STK3	8	99536043	99907085	8q22	Serine/threonine kinase 3 (STE20 homolog, yeast)
STK4	20	43028534	43142008	20q11	Serine/threonine kinase 4
SUMO1	2	202779148	202811567	2q33	SMT3 suppressor of mif two 3 homolog 1 (yeast)
TAX1BP1	7	27746333	27835405	7p15	Tax1 (human T-cell leukemia virus type I) binding protein 1
TCL1A	14	95246057	95250201	14q32	T-cell leukemia/lymphoma 1A
TCL1B	14	95222516	95228720	14q32	T-cell leukemia/lymphoma 1B
TEGT	12	48421652	48444772	12q12	Testis enhanced gene transcript (BAX inhibitor 1)
TFDP1	13	113287057	113343505	13q34	Transcription factor Dp-1
TFPT	19	59302142	59310848	19q13	TCF3 (E2A) fusion partner (in childhood Leukemia)
TGFBR2	3	30622998	30710638	3p22	Transforming growth factor, beta receptor II (70/80kDa)
TNF	6	31651329	31654091	6p21	Tumor necrosis factor (TNF superfamily, member 2)
TNFAIP8	5	118719629	118758193	5q23	Tumor necrosis factor, alpha-induced protein 8
TNFRSF10A	8	23104915	23138584	8p21	Tumor necrosis factor receptor superfamily, member 10a
TNFRSF10B	8	22933591	22982637	8p22	Tumor necrosis factor receptor superfamily, member 10b
TNFRSF10C	8	23016379	23030895	8p22	Tumor necrosis factor receptor superfamily, member 10c, decoy without an intracellular domain
TNFRSF10D	8	23049046	23077485	8p21	Tumor necrosis factor receptor superfamily, member 10d, decoy with truncated death domain
TNFRSF11B	8	120004977	120033492	8q24	Tumor necrosis factor receptor superfamily, member 11b (osteoprotegerin)
TNFRSF12A	16	3010361	3012385	16p13	Tumor necrosis factor receptor superfamily, member 12A
TNFRSF14	1	2479150	2486613	1p36	Tumor necrosis factor receptor superfamily, member 14 (herpesvirus entry mediator)
TNFRSF18	1	1128751	1131952	1p36	Tumor necrosis factor receptor superfamily, member 18
TNFRSF19	13	23042723	23148232	13q12	Tumor necrosis factor receptor superfamily, member 19
TNFRSF1A	12	6308184	6321522	12p13	Tumor necrosis factor receptor superfamily, member 1A
TNFRSF1B	1	12149647	12191864	1p36	Tumor necrosis factor receptor superfamily, member 1B
TNFRSF21	6	47307227	47385639	6p12	Tumor necrosis factor receptor superfamily, member 21
TNFRSF25	1	6443798	6448842	1p36	Tumor necrosis factor receptor superfamily, member 25
TNFRSF4	1	1136569	1139375	1p36	Tumor necrosis factor receptor superfamily, member 4
TNFRSF6B	20	61760091	61798045	20q13	ADP-ribosylation factor related protein 1
TNFRSF7	12	6424327	6431145	12p13	TAP binding protein-like
TNFRSF8	1	12046021	12126851	1p36	Tumor necrosis factor receptor superfamily, member 8
TNFRSF9	1	7902494	7923474	1p36	Tumor necrosis factor receptor superfamily, member 9
TNFSF10	3	173706158	173723963	3q26	Tumor necrosis factor (ligand) superfamily, member 10
TNFSF11	13	42043795	42080148	13q14	Tumor necrosis factor (ligand) superfamily, member 11
TNFSF12	17	7393099	7401931	17p13	Tumor necrosis factor (ligand) superfamily, member 12
TNFSF13	17	7402340	7405642	17p13	Tumor necrosis factor (ligand) superfamily, member 12
TNFSF13B	13	107719978	107757366	13q32	Tumor necrosis factor (ligand) superfamily, member 13b
TNFSF15	9	116591421	116608229	9q32	Tumor necrosis factor (ligand) superfamily, member 15
TNFSF18	1	171277074	171286679	1q23	Tumor necrosis factor (ligand) superfamily, member 18
TP53	17	7512464	7531642	17p13	Tumor protein p53 (Li-Fraumeni syndrome)
TP73	1	3558989	3639716	1p36	Tumor protein p73
TP73L	3	190831910	191097759	3q28	Tumor protein p73-like
TRADD	16	65745604	65751306	16q22	TNFRSF1A-associated via death domain
TRAF1	9	122704493	122728994	9q33	TNF receptor-associated factor 1
TRAF2	9	138900786	138940888	9q34	TNF receptor-associated factor 2
TRAF3	14	102313569	102442381	14q32	TNF receptor-associated factor 3
TRAF4	17	24095173	24101223	17q11	TNF receptor-associated factor 4
TRAF5	1	209566580	209614911	1q32	TNF receptor-associated factor 5
TRAF6	11	36467302	36488398	11p12	TNF receptor-associated factor 6
TRIB3	20	309308	326203	20p13	Tribbles homolog 3 (Drosophila)
TRIP	3	49841032	49868996	3p21	TRAF interacting protein
TTF2	1	117404472	117447015	1p22	Transcription termination factor, RNA polymerase II
TUSC2	3	50337345	50340672	3p21	Tumor suppressor candidate 2
TXNL1	18	52421051	52456874	18q21	Thioredoxin-like 1
YWHAE	17	1194590	1250267	17p13	Tyrosine 3-monooxygenase/tryptophan 5-monooxygenase activation protein, epsilon polypeptide
YWHAG	7	75794052	75826252	7q11	Tyrosine 3-monooxygenase/tryptophan 5-monooxygenase activation protein, gamma polypeptide
ZNF346	5	176382303	176426364	5q35	Zinc finger protein 346

## Sheet: MIR Genes
MIRNs	Family	Target Gene
hsa-let-7a	let-7	BCL2L1
hsa-let-7a	let-7	RB1
hsa-let-7a	let-7	TUSC2
hsa-let-7b	let-7	BCL2L1
hsa-let-7c	let-7	BCL2L1
hsa-let-7c	let-7	TUSC2
hsa-let-7d	let-7	NME6
hsa-let-7e	let-7	RB1
hsa-let-7e	let-7	TUSC2
hsa-let-7f	let-7	RB1
hsa-let-7g	let-7	BCL2L1
hsa-let-7g	let-7	RB1
hsa-let-7i	let-7	NME6
hsa-let-7i	let-7	TUSC2
hsa-miR-1	mir-1	BAG4
hsa-miR-1	mir-1	HNRPU
hsa-miR-101	mir-101	MYCN
hsa-miR-106b	mir-17	BCL2L2
hsa-miR-106b	mir-17	BNIP2
hsa-miR-106b	mir-17	MYCN
hsa-miR-106b	mir-17	STAT3
hsa-miR-106b	mir-17	TNFSF11
hsa-miR-10a	mir-10	SON
hsa-miR-122a	mir-122	HNRPU
hsa-miR-124a	mir-124	AKT3
hsa-miR-124a	mir-124	B4GALT1
hsa-miR-124a	mir-124	E2F6
hsa-miR-124a	mir-124	PEA15
hsa-miR-128a	mir-128	FOXO1A
hsa-miR-128a	mir-128	FXR2
hsa-miR-128a	mir-128	NGFR
hsa-miR-128a	mir-128	STK24
hsa-miR-128b	mir-128	FOXO1A
hsa-miR-128b	mir-128	FXR2
hsa-miR-128b	mir-128	GRB2
hsa-miR-128b	mir-128	NGFR
hsa-miR-128b	mir-128	STK24
hsa-miR-129	mir-129	EP300
hsa-miR-130a	mir-130	GADD45A
hsa-miR-130a	mir-130	IRF1
hsa-miR-130b	mir-130	GADD45A
hsa-miR-130b	mir-130	IRF1
hsa-miR-132	mir-132	HNRPU
hsa-miR-133a	mir-133	BCL2L1
hsa-miR-133a	mir-133	BCL2L2
hsa-miR-137	mir-137	CREBBP
hsa-miR-137	mir-137	CUL3
hsa-miR-137	mir-137	CUL4A
hsa-miR-138	mir-138	ING1
hsa-miR-139	mir-139	FOXO1A
hsa-miR-140	mir-140	API5
hsa-miR-140	mir-140	BCL2L2
hsa-miR-140	mir-140	CUL3
hsa-miR-141	mir-8	PDCD4
hsa-miR-141	mir-8	SON
hsa-miR-141	mir-8	YWHAG
hsa-miR-143	mir-143	NGFR
hsa-miR-144	mir-144	FOXO1A
hsa-miR-145	mir-145	CHUK
hsa-miR-145	mir-145	FOXO1A
hsa-miR-145	mir-145	PDCD4
hsa-miR-149	mir-149	BCL2L2
hsa-miR-150	mir-150	MLLT7
hsa-miR-152	mir-148	CHUK
hsa-miR-152	mir-148	EP300
hsa-miR-152	mir-148	GADD45A
hsa-miR-153	mir-153	CREBBP
hsa-miR-153	mir-153	ING2
hsa-miR-15a	mir-15	AKT3
hsa-miR-15a	mir-15	BFAR
hsa-miR-15a	mir-15	PPM1D
hsa-miR-15b	mir-15	AKT3
hsa-miR-15b	mir-15	BCL2L2
hsa-miR-15b	mir-15	BFAR
hsa-miR-15b	mir-15	PDCD4
hsa-miR-15b	mir-15	PPM1D
hsa-miR-16	mir-15	AKT3
hsa-miR-16	mir-15	BCL2L2
hsa-miR-16	mir-15	PDCD4
hsa-miR-16	mir-15	PPM1D
hsa-miR-181a	mir-181	AKT3
hsa-miR-181a	mir-181	B4GALT1
hsa-miR-181a	mir-181	CUL3
hsa-miR-181a	mir-181	YWHAG
hsa-miR-181b	mir-181	YWHAG
hsa-miR-181c	mir-181	AKT3
hsa-miR-181c	mir-181	CUL3
hsa-miR-181c	mir-181	TNFSF11
hsa-miR-181c	mir-181	YWHAG
hsa-miR-182	mir-182	YWHAG
hsa-miR-183	mir-183	FOXO1A
hsa-miR-186		EP300
hsa-miR-194	mir-194	FOXO1A
hsa-miR-195	mir-15	AKT3
hsa-miR-195	mir-15	BCL2L2
hsa-miR-195	mir-15	PDCD4
hsa-miR-195	mir-15	PPM1D
hsa-miR-199a	mir-199	TXNL1
hsa-miR-199b	mir-199	GSK3B
hsa-miR-199b	mir-199	TXNL1
hsa-miR-19a	mir-19	BCL3
hsa-miR-19a	mir-19	IGFBP3
hsa-miR-19a	mir-19	MYCN
hsa-miR-19a	mir-19	SGK
hsa-miR-19a	mir-19	TNFRSF12A
hsa-miR-19b	mir-19	BCL3
hsa-miR-19b	mir-19	IGFBP3
hsa-miR-19b	mir-19	MYCN
hsa-miR-19b	mir-19	SGK
hsa-miR-19b	mir-19	TNFRSF12A
hsa-miR-200c	mir-8	EP300
hsa-miR-203	mir-203	TUSC2
hsa-miR-204	mir-204	BCL2
hsa-miR-205		LRP1
hsa-miR-206	mir-1	BAG4
hsa-miR-206	mir-1	HNRPU
hsa-miR-211	mir-204	BCL2
hsa-miR-212	mir-132	HNRPU
hsa-miR-217	mir-217	BCL2
hsa-miR-217	mir-217	EP300
hsa-miR-217	mir-217	YWHAG
hsa-miR-218	mir-218	CUL3
hsa-miR-22	mir-22	AKT3
hsa-miR-22	mir-22	CUL3
hsa-miR-22	mir-22	LGALS1
hsa-miR-222	mir-221	YWHAG
hsa-miR-23a	mir-23	CUL3
hsa-miR-23a	mir-23	HNRPU
hsa-miR-23a	mir-23	IRF1
hsa-miR-23a	mir-23	MLLT7
hsa-miR-23a	mir-23	SGK
hsa-miR-23a	mir-23	YWHAG
hsa-miR-23b	mir-23	CUL3
hsa-miR-23b	mir-23	HNRPU
hsa-miR-23b	mir-23	SGK
hsa-miR-23b	mir-23	STAT5B
hsa-miR-25		MOAP1
hsa-miR-26a	mir-26	CHUK
hsa-miR-26b	mir-26	CHUK
hsa-miR-26b	mir-26	CREBBP
hsa-miR-27a	mir-27	FOXO1A
hsa-miR-27a	mir-27	GRB2
hsa-miR-27a	mir-27	NGFR
hsa-miR-27b	mir-27	FOXO1A
hsa-miR-27b	mir-27	GRB2
hsa-miR-27b	mir-27	NGFR
hsa-miR-29a	mir-29	AKT3
hsa-miR-29a	mir-29	BCL2L2
hsa-miR-29a	mir-29	FEM1B
hsa-miR-29a		MCL1
hsa-miR-29a	mir-29	MYCN
hsa-miR-29a	mir-29	PPM1D
hsa-miR-29a	mir-29	SGK
hsa-miR-29a	mir-29	TRAF4
hsa-miR-29b	mir-29	AKT3
hsa-miR-29b	mir-29	FEM1B
hsa-miR-29b	mir-29	MYCN
hsa-miR-29b	mir-29	PPM1D
hsa-miR-29b	mir-29	SGK
hsa-miR-29b	mir-29	TRAF4
hsa-miR-29b	mir-29	ZNF346
hsa-miR-29c	mir-29	AKT3
hsa-miR-29c	mir-29	FEM1B
hsa-miR-29c	mir-29	MCL1
hsa-miR-29c	mir-29	MYCN
hsa-miR-29c	mir-29	PPM1D
hsa-miR-29c	mir-29	SGK
hsa-miR-29c	mir-29	TRAF4
hsa-miR-301	mir-130	CUL3
hsa-miR-301	mir-130	GADD45A
hsa-miR-30b		CHUK
hsa-miR-30b		IL1A
hsa-miR-30c		CHUK
hsa-miR-30d		IL1A
hsa-miR-30d		SON
hsa-miR-320	mir-320	YWHAE
hsa-miR-34a	mir-34	BCL2
hsa-miR-34a	mir-34	PEA15
hsa-miR-34b	mir-34	CHUK
hsa-miR-34c	mir-34	PEA15
hsa-miR-7	mir-7	RB1
hsa-miR-9	mir-9	CUL4A
hsa-miR-9	mir-9	DUSP6
hsa-miR-9	mir-9	TNFRSF21
hsa-miR-92	mir-25	TP73L
hsa-miR-93	mir-17	MYCN
hsa-miR-96	mir-96	TEGT
hsa-miR-98	let-7	BCL2L1
hsa-miR-98	let-7	RB1
hsa-miR-98	let-7	TUSC2
