# Supplementary material for: The apoptotic machinery as a biological complex system: analysis of its omics and evolution, identification of candidate genes for fourteen major types of cancer, and experimental validation in CML and neuroblastoma
Source: BMC Med Genomics. 2009 Apr 30;2:20. doi: 10.1186/1755-8794-2-20 (PMC2683874; doi:10.1186/1755-8794-2-20)
Supplement: Additional file 9 — AM genes positional candidates in cancers (data from array-CGH). [file 1755-8794-2-20-S9.xls]

## Sheet: Positional Candidates
Breast gains	Breast losses	Cervix gains	Cervix losses	Colon gains	Colon losses	Kidney gains	Kidney losses	Leukemia gains	Leukemia losses	Liver gains	Liver losses	Lung gains	Lung losses	NEUROBLASTOMA gains	NEUROBLASTOMA losses	Ovary gains	Ovary losses	Pancreas gains	Pancreas losses	Prostate gains	Prostate losses	Skin gains	Skin losses	Stomach gains	Stomach losses	Thyroid gains	Thyroid losses
AKT3	BCL2L1	CARD6	BOK	DAP	ACIN1	AKT3	BCL10	BIRC4	FOXO1A	AKT3	BAG4	AKT3	BIRC1	AATF	ACIN1	BIRC7	BIRC1	BCL2L14	ATG5	CD36	ATG5	CARD4	AMID	BIRC7	ACIN1	AATF	ATF4
BECN1	CARD15	DAP	CASP1	GZMA	AKT1	BNIPL	CASP9	CUL4B	FXR2	BNIPL	BCL2L1	BIRC7	BNIP1	AATK	AKT1	CD40	CASP3	BECN1	B4GALT1	EBAG9	BAG4	CASP2	B4GALT1	CD40	AKT1	AATK	BID
BIRC7	CLU	DEDD	CASP3	IL6ST	ATF4	CARD11	CDC2L1	EBAG9	NALP1	CKS1B	CARD15	BNIPL	BRCA2	AKT3	ATM	CSE1L	CASP6	BIRC7	BAG1	GPR37	BCL2L1	CYCS	BAG1	CSE1L	BCL2L2	BCL2L14	BIK
BNIPL	FXR2	FAIM3	CASP6	MRPS30	AVEN	CARD4	CDC2L2	IFNAR1	PIK3R5	DAP3	CASP3	CARD6	CASP3	APAF1	BAG3	DAP3	HMGB2	BRAF	BAG4	HIP1	CLU	EBAG9	BAG3	DIDO1	CIDEB	BECN1	CARD10
CD40	GFRA2	FASLG	CUL3	PDCD6	BCL10	CASP2	CIDEC	IFNAR2	RB1	DEDD	CASP6	CKS1B	CASP6	BAK1	BCL2L2	DEDD	IL15	CARD11	BCL2	MYC	FKSG2	FASTK	BNIP3	EBAG9	DAD1	BIRC1	CSF2RB
CKS1B	NALP1	FXR1	EI24		BCL2	CD36	DFFA	IL2RG	STK24	EBAG9	CLU	CSE1L	CD14	BAT3	BIRC2	DIDO1	ING2	CARD4	BCL2L1	TNFRSF11B	FOXO1A	GPR37	CASP7	IL7	GZMB	BIRC5	CUL4A
CSE1L	NOL3	GDNF	HMGB2		BCL2A1	CKS1B	DFFB	IL9R	TNFSF11	FAIM3	FKSG2	DAP	CIDEC	BCL2	BIRC3	EBAG9	NFKB1	CARD6	BRAF	YWHAG	FOXO3A	HIPK2	CHUK	MYBL1	ISGF3G	BNIP1	EP300
DAP3	PIK3R5	GSK3B	IL15		BCL2L10	CYCS	DNASE1L3	MLLT7	TNFSF12	FASLG	FOXO1A	DAP3	CLU	BECN1	BNIP3	FAIM3	PIK3R1	CASP2	CDKN2A		GFRA2	IL6	FAS	MYBL2	LGALS3	CARD11	FOXO1A
DEDD	TNFRSF10A	IL24	ING2		BCL2L2	DAP3	ENDOGL1	MYBL1	TNFSF13	HAX1	FXR2	DEDD	CUL4A	BIRC5	CASP1	FASLG	PTPN13	CD36	CIDEC		MYB	MYC	FXR2	MYC	MOAP1	CARD14	ING1
DIDO1	TNFRSF10B	MDM4	NFKB1		BID	DEDD	FAF1	MYC	TNFSF13B	HNRPU	GFRA2	DIDO1	DNASE1L3	BIRC6	CASP4	FXR1		CD40	CLU		RB1	TAX1BP1	GADD45G	RIPK2	NFKBIA	CARD4	LGALS1
EBAG9	TNFRSF10C	RNF7	P53AIP1		BIK	FAIM3	GADD45A	NGFRAP1	TP53	IL24	HMGB2	EBAG9	ENDOGL1	BNIPL	CASP5	GSK3B		CSE1L	DNASE1L3		TNFRSF10A	TNFRSF11B	GFRA1	SGK3	TCL1A	CARD6	LIF
FAIM3	TNFRSF10D	SKP2	PTPN13		BMF	FASLG	JAK1	PDCD8	YWHAE	IL7	IL15	FAIM3	FOXO1A	BRAF	CASP7	IL24		CYCS	ENDOGL1		TNFRSF10B		IFNA1	SRC	TCL1B	CASP2	MAPK1
FASLG	TNFSF12	TNFSF10	SPATA3		BNIP2	FASTK	LEPR	RIPK2		MCL1	ING2	FASLG	GFRA2	CARD11	CASP9	IL7		DAP	FKSG2		TNFRSF10C		IFNA2	STK3	TRAF3	CD14	MMP11
GRB2	TNFSF13	TNFSF18	STK25		CARD10	GPR37	MYD88	RP6-213H19.1		MDM4	NALP1	FXR1	GFRA3	CARD12	CDC2L1	MDM4		DIDO1	FOXO3A		TNFRSF10D		IFNB1	STK4		CD36	RB1
HAX1	TP53	TP73L			CASP9	HAX1	NGFB	SON		MYBL1	NFKB1	GDNF	HMGB2	CARD14	CDC2L2	MYBL1		EBAG9	FXR2		TNFSF11		IL15RA	TNFRSF11B		CRADD	SSTR3
HNRPU	TRADD	TRAF5			CDC2L1	HIP1	NME6	STK3		MYC	NOL3	HAX1	IL13	CARD4	CHORDC1	MYBL2		FASTK	GADD45G				MAPK7	TNFRSF6B		CSE1L	STK24
IL24	YWHAE				CDC2L2	HIPK2	PAX7	TNFRSF11B		NTRK1	PIK3R5	HNRPU	IL15	CASP2	CHUK	MYC		GDNF	GFRA2				MAPK8			CYCS	TFDP1
IL7					CIDEA	HNRPU	PCBP4			PEA15	PTPN13	IL24	IL3	CDKN1A	CIDEB	RIPK2		GPR37	IFNA1				NALP1			DAP	TNFSF11
MAP3K14					CIDEB	IGFBP3	PCSK9			RIPK2	RB1	MCL1	IL4	CIDEA	CIDEC	RNF7		GRB2	IFNA2				NFKB2			DIDO1	TNFSF13B
MAPT					CSF2RB	IL24	PDCD6IP			SGK3	TNFRSF10A	MDM4	ING1	CKS1B	DAD1	SGK3		HIP1	IFNB1				PDCD4			ENC1
MCL1					DAD1	IL6	PRKCZ			STK3	TNFRSF10B	MYBL1	ING2	CORO1C	DFFA	SRC		HIPK2	MALT1				PIK3R5			FASTK
MDM4					DFFA	MCL1	RAF1			TNFRSF11B	TNFRSF10C	MYBL2	IRF1	CRADD	DFFB	STK3		IGFBP3	MAPK7				RET			GDNF
MYBL1					DFFB	MDM4	RPL5			TNFSF18	TNFRSF10D	MYC	MYD88	CYCS	DNASE1L3	TNFRSF11B		IL6	MYB				TNFSF12			GFRA3
MYBL2					EP300	NTRK1	TGFBR2			TRAF5	TNFSF11	NTRK1	NFKB1	DAP3	EI24	TNFRSF6B		MAP3K14	MYD88				TNFSF13			GPR37
MYC					FAF1	PEA15	TNFRSF14				TNFSF12	PDCD6	NME6	DAXX	ENDOGL1	TNFSF10		MAPT	NALP1				TP53			GRB2
NGFR					FEM1B	STK17A	TNFRSF18				TNFSF13	PEA15	PCBP4	DEDD	FAF1	TNFSF18		MYBL2	NME6				YWHAE			HIP1
NTRK1					GADD45A	TAX1BP1	TNFRSF1B				TP53	RIPK2	PDCD6IP	DIABLO	FAS	TP73L		MYC	PCBP4							HIPK2
PEA15					GZMB	TNFSF18	TNFRSF25				TRADD	RNF7	PIK3R1	DUSP6	FXR1	TRAF5		NGFR	PDCD6IP							IGFBP3
PPM1D					ISGF3G	TRAF5	TNFRSF4				YWHAE	SKP2	PTPN13	E2F6	GADD45G			PDCD6	PIK3R5							IL13
PRKAR1A					JAK1	YWHAG	TNFRSF8					SRC	RAF1	FAIM3	GFRA1			PPM1D	RAF1							IL3
RIPK2					LEPR		TNFRSF9					STK3	RB1	FASLG	GSK3B			PRKAR1A	SGK							IL4
SGK3					LGALS1		TP73					TNFRSF11B	STK24	FASTK	GZMB			SKP2	TGFBR2							IL6
SRC					LGALS3		TRIP					TNFRSF6B	TFDP1	FXR2	IFNA1			SRC	TNFRSF10A							IRF1
STAT3					LIF		TTF2					TNFSF10	TGFBR2	GPR37	IFNA2			STAT3	TNFRSF10B							LGALS3BP
STK3					MALT1		TUSC2					TNFSF18	TNFAIP8	GRB2	IL18			STK17A	TNFRSF10C							LGALS9
STK4					MAPK1							TP73L	TNFRSF10A	HAX1	ISGF3G			STK4	TNFRSF10D							MAP3K14
TNFRSF11B					MMP11							TRAF5	TNFRSF10B	HIPK2	JAK1			TAX1BP1	TNFSF12							MAPT
TNFRSF6B					MOAP1								TNFRSF10C	HNRPU	LGALS3			TNFRSF11B	TNFSF13							MYBL2
TNFSF18					NFKBIA								TNFRSF10D	HRK	MOAP1			TNFRSF6B	TP53							NGFR
TRAF5					NGFB								TNFRSF19	IER3	MYD88			YWHAG	TRIP							PAWR
					PAX7								TNFSF11	IGFBP3	NFKB2				TUSC2							PDCD6
					PCSK9								TNFSF13B	IL24	NFKBIA				TXNL1							PIK3R1
					PMAIP1								TRIP	IL6	NME6				YWHAE							PPM1D
					PRKCZ								TUSC2	LGALS3BP	P53AIP1											PRKAR1A
					RPL5								ZNF346	LGALS9	PAX7											SKP2
					SSTR3									LTA	PCBP4											SPHK1
					TCL1A									MALT1	PCSK9											STAT3
					TCL1B									MAP3K14	PDCD4											STAT5A
					TNFRSF14									MAPK7	PDCD6IP											STAT5B
					TNFRSF18									MAPT	PRKCZ											STK17A
					TNFRSF1B									MCL1	RAF1											TAX1BP1
					TNFRSF25									MDM4	RNF7											TNFAIP8
					TNFRSF4									MYCN	TCL1A											TNFRSF6B
					TNFRSF8									NALP1	TCL1B											TRAF4
					TNFRSF9									NGFR	TGFBR2											YWHAG
					TP73									NMI	TNFRSF14											ZNF346
					TRAF3									NTRK1	TNFRSF18
					TTF2									PAWR	TNFRSF1B
					TXNL1									PEA15	TNFRSF25
														PIK3R5	TNFRSF4
														PMAIP1	TNFRSF8
														PPM1D	TNFRSF9
														PRKAR1A	TNFSF10
														RIPK1	TP73
														SPHK1	TP73L
														STAT3	TRAF3
														STAT5A	TRIP
														STAT5B	TUSC2
														STK17A
														TAX1BP1
														TNF
														TNFRSF21
														TNFSF12
														TNFSF13
														TNFSF18
														TP53
														TRAF4
														TRAF5
														TXNL1
														YWHAE
