# Supplementary material for: The apoptotic machinery as a biological complex system: analysis of its omics and evolution, identification of candidate genes for fourteen major types of cancer, and experimental validation in CML and neuroblastoma
Source: BMC Med Genomics. 2009 Apr 30;2:20. doi: 10.1186/1755-8794-2-20 (PMC2683874; doi:10.1186/1755-8794-2-20)
Supplement: Additional file 10 — AM transcriptome data. [file 1755-8794-2-20-S10.xls]

## Sheet: Transcriptomics Of AM
gene	Breast	Colon	Kidney	Leukaemia	Liver	Lung	Neuroblastoma	Ovary	Pancreas	Prostate	Skin	Stomach	Thyroid
AATF	1	0	-1	1	0	0	1	1	1	1	0	1	1
AATK	0	0	0	1	0	0	1	0	0	0	0	0	0
ABL1	0	1	0	0	0	1	0	-1	0	0	0	0	0
ACIN1	0	0	0	1	0	0	1	0	1	1	1	0	0
AKT1	0	0	0	1	0	-1	-1	0	1	0	0	0	0
AKT3	0	0	0	-1	0	0	1	0	0	0	0	0	0
AMID	1	0	0	0	0	0	-1	0	0	0	0	0	0
ANGPTL4	0	0	-1	0	0	-1	-1	0	-1	0	1	0	0
APAF1	0	0	0	-1	0	0	-1	0	1	0	0	0	0
API5	1	0	0	1	0	0	0	0	0	0	0	0	0
ATF4	0	1	0	1	0	0	1	1	0	1	0	0	0
ATG5	1	0	0	-1	0	0	0	0	0	0	0	0	0
ATM	1	0	0	0	0	0	-1	1	1	0	1	0	0
AVEN	0	0	0	0	0	0	1	1	0	0	0	1	0
B4GALT1	-1	-1	1	1	0	0	1	1	0	1	0	0	1
BAD	0	0	0	1	0	0	1	0	1	1	-1	0	-1
BAG1	1	0	-1	-1	0	0	-1	0	1	0	0	0	0
BAG3	-1	-1	-1	-1	0	-1	-1	0	1	1	0	1	0
BAG4	1	1	0	0	0	0	1	0	0	1	0	0	0
BAK1	0	1	-1	1	1	0	1	1	-1	0	0	0	0
BAT3	1	-1	-1	-1	0	0	-1	1	0	0	-1	0	0
BAX	0	0	0	1	0	1	1	1	1	0	0	1	0
BBC3	0	0	0	0	0	0	1	0	1	0	-1	0	0
BCL10	0	0	0	0	0	1	0	0	0	1	1	1	0
BCL2	1	0	-1	1	0	0	1	0	1	0	0	0	0
BCL2A1	0	0	0	1	0	0	0	0	0	0	0	0	0
BCL2L1	1	0	0	1	0	0	-1	0	0	0	0	0	0
BCL2L10	0	0	0	0	0	0	0	0	0	0	0	0	0
BCL2L11	0	0	0	0	0	0	0	0	0	0	0	0	0
BCL2L13	0	0	-1	1	0	0	0	0	0	0	0	0	0
BCL2L14	0	0	0	0	0	0	0	0	0	0	0	1	0
BCL2L2	0	0	0	-1	0	0	1	0	0	0	0	0	0
BCL3	0	0	0	0	0	0	1	0	0	0	0	0	0
BDNF	0	0	0	0	0	0	1	0	0	0	0	0	0
BECN1	1	0	-1	-1	0	0	0	0	1	1	0	-1	0
BFAR	1	0	0	0	0	1	0	0	0	0	1	0	1
BID	0	0	0	-1	-1	-1	1	0	1	0	1	0	0
BIK	0	0	0	0	0	0	0	0	0	1	1	0	0
BIRC1	0	0	0	0	0	1	0	0	0	1	1	0	0
BIRC2	-1	0	0	0	0	0	-1	0	-1	1	0	-1	0
BIRC3	-1	0	1	1	0	0	-1	0	0	0	0	0	0
BIRC4	0	1	-1	-1	0	0	-1	0	1	1	0	0	0
BIRC5	1	1	0	1	0	0	1	-1	1	1	0	0	0
BIRC6	0	0	0	0	0	0	1	0	0	0	0	-1	0
BIRC7	0	0	0	0	0	0	0	0	0	0	0	0	0
BIRC8	0	0	0	0	0	0	0	0	0	0	0	0	0
BMF	0	0	0	0	0	0	0	0	0	1	0	0	0
BNIP1	1	0	0	0	0	0	-1	0	0	0	1	0	0
BNIP2	0	0	0	1	0	0	-1	0	1	1	0	0	1
BNIP3	0	0	0	0	0	0	0	-1	0	-1	0	0	0
BNIPL	0	0	0	-1	0	0	1	0	0	0	0	0	0
BOK	1	0	0	0	0	0	1	1	1	1	0	0	0
BRAF	0	0	0	0	0	0	0	0	0	0	0	0	0
BRCA2	0	0	0	0	0	0	1	1	0	0	0	0	0
CARD10	0	0	0	0	0	0	0	0	1	1	0	0	-1
CARD11	0	0	1	0	0	0	0	0	1	0	0	0	0
CARD12	0	0	0	0	0	0	0	0	0	0	0	0	0
CARD14	0	0	0	0	0	0	0	0	0	0	0	0	0
CARD15	-1	0	1	0	0	0	0	0	0	0	0	0	0
CARD4	0	0	0	0	0	1	-1	0	0	0	0	0	1
CARD6	0	0	0	0	0	0	0	0	0	0	0	0	0
CARD8	1	0	-1	1	0	0	0	1	1	1	1	0	0
CARD9	0	0	0	0	0	0	0	0	0	0	0	0	0
CASP1	0	0	0	0	0	0	-1	0	0	0	1	0	0
CASP10	1	0	1	1	0	0	1	0	0	1	1	0	0
CASP14	0	0	0	0	0	0	0	0	0	0	0	0	0
CASP2	0	0	0	1	0	0	1	0	0	0	1	0	0
CASP3	-1	0	0	0	0	0	0	-1	0	-1	0	1	0
CASP4	-1	1	1	0	0	0	-1	0	0	1	0	1	0
CASP5	0	0	0	0	0	0	-1	0	0	0	0	0	0
CASP6	1	1	0	0	0	0	1	0	0	0	0	0	0
CASP7	1	0	1	0	0	0	0	0	0	0	0	0	0
CASP8	0	-1	1	1	0	1	-1	0	0	0	0	0	0
CASP9	0	0	1	0	0	1	-1	0	0	0	0	0	0
CCNE1	0	-1	1	1	0	0	1	1	0	0	1	0	0
CD14	0	0	1	0	0	1	-1	1	0	0	1	0	0
CD36	0	0	0	-1	0	0	0	0	0	0	0	0	0
CD40	0	0	0	0	0	1	-1	0	0	0	0	0	0
CD44	-1	0	1	0	1	-1	0	0	1	-1	-1	1	1
CDC2L1	1	0	0	1	0	0	0	0	0	1	0	0	0
CDC2L2	1	0	0	1	0	1	1	0	1	1	0	1	0
CDKN1A	-1	-1	0	1	-1	-1	0	0	0	-1	1	0	0
CDKN2A	-1	1	-1	-1	1	-1	1	-1	1	0	-1	1	0
CFLAR	-1	0	-1	-1	0	0	-1	1	1	0	1	0	-1
CGB7	0	0	0	-1	0	0	-1	0	0	0	0	0	0
CHORDC1	0	1	0	1	0	0	1	1	0	1	0	-1	1
CHUK	0	0	0	1	0	0	1	0	0	0	0	0	0
CIDEA	0	0	0	-1	0	0	-1	0	0	0	0	0	0
CIDEB	0	0	0	1	0	1	0	0	0	0	0	0	0
CIDEC	0	-1	0	0	0	0	0	0	1	0	0	0	0
CKS1B	0	0	1	1	1	0	1	0	1	-1	0	0	0
CLU	1	0	0	-1	-1	0	-1	1	-1	-1	-1	0	0
CORO1C	-1	1	1	-1	0	0	0	0	-1	1	0	1	0
CRADD	1	0	0	1	0	0	0	0	0	0	1	0	0
CREBBP	1	1	0	-1	0	1	-1	1	0	1	0	0	0
CSE1L	1	0	0	0	0	0	1	0	0	0	0	0	0
CSF2RB	0	0	0	1	0	0	-1	0	0	0	0	0	0
CUL3	0	0	0	-1	0	0	-1	1	0	1	0	0	0
CUL4A	1	0	-1	1	0	0	1	1	0	1	0	0	0
CUL4B	0	0	0	1	1	0	1	0	1	1	0	0	0
CYCS	0	0	0	1	0	0	1	-1	1	1	0	1	0
DAD1	1	0	0	0	0	0	1	-1	0	0	0	0	0
DAP	1	-1	1	1	-1	0	1	-1	0	0	1	0	0
DAP3	0	0	0	1	-1	0	1	0	0	1	0	1	1
DAPK1	-1	-1	0	-1	0	0	-1	0	0	0	0	0	0
DAPK3	0	1	-1	0	0	0	-1	0	0	0	0	0	0
DAXX	0	0	0	1	0	0	1	-1	0	1	0	0	0
DEDD	1	0	0	0	1	0	0	0	0	0	0	0	1
DFFA	1	0	0	0	1	0	0	0	1	0	0	1	0
DFFB	0	0	0	0	0	0	-1	0	0	0	0	0	0
DIABLO	0	0	0	0	0	0	1	0	0	0	0	0	0
DIDO1	0	1	0	0	0	0	1	0	0	0	0	0	0
DNAJB13	0	0	0	0	0	0	0	0	0	0	0	0	0
DNASE1L3	0	0	0	1	0	0	1	0	0	0	0	0	0
DUSP6	-1	-1	-1	1	0	0	0	-1	0	0	1	0	0
E2F6	0	1	0	1	0	0	1	1	0	1	1	1	0
EBAG9	0	0	0	0	1	0	0	0	0	1	0	1	1
EI24	0	1	0	0	0	0	0	-1	0	0	0	0	0
ENC1	1	1	0	-1	-1	0	-1	-1	1	0	0	0	0
ENDOG	0	0	0	1	0	0	1	0	0	1	0	0	0
ENDOGL1	0	0	0	0	0	0	0	0	0	0	0	0	0
EP300	1	0	0	-1	1	-1	0	0	1	0	0	0	0
EPOR	1	0	0	0	0	0	1	1	0	1	0	0	0
FADD	1	0	0	1	0	0	-1	1	0	1	0	0	-1
FAF1	0	0	0	-1	0	0	0	0	0	1	0	0	0
FAIM3	0	0	0	0	0	0	0	0	0	0	0	0	0
FAS	-1	-1	1	-1	0	0	-1	0	0	1	-1	0	0
FASLG	0	0	0	0	0	0	0	0	0	0	0	0	0
FASTK	0	0	0	-1	0	0	0	-1	0	1	0	-1	0
FEM1B	0	0	0	0	0	0	0	0	0	0	0	0	0
FKSG2	0	0	0	0	0	0	-1	0	0	0	0	0	0
FOXO1A	0	-1	0	0	0	0	-1	0	0	0	1	0	1
FOXO3A	0	0	0	-1	0	0	1	0	0	1	0	0	0
FXR1	0	1	-1	1	0	0	1	-1	1	1	-1	0	0
FXR2	0	0	-1	-1	1	1	-1	1	1	1	0	0	0
GADD45A	-1	1	0	-1	0	0	0	-1	1	-1	0	1	0
GADD45B	-1	0	0	0	-1	0	-1	1	-1	0	0	0	-1
GADD45G	0	0	0	0	0	0	1	0	0	0	0	0	0
GDNF	0	0	0	0	0	0	0	0	0	0	0	0	0
GFRA1	1	0	0	-1	0	0	-1	0	0	0	0	0	0
GFRA2	0	0	0	0	0	0	1	0	0	0	0	0	0
GFRA3	0	0	0	-1	0	0	0	0	0	0	0	0	0
GFRA4	0	0	0	0	0	0	0	0	0	0	0	0	0
GPR37	0	0	0	0	0	0	0	0	0	0	0	0	0
GRB2	1	0	0	1	-1	0	1	1	0	1	0	0	1
GSK3B	0	0	0	0	0	0	1	0	0	1	0	0	0
GULP1	-1	0	1	-1	0	0	0	1	0	1	1	0	0
GZMA	0	1	0	0	0	0	-1	0	1	1	0	0	0
GZMB	0	0	0	-1	0	0	0	0	0	0	1	0	0
HAX1	0	0	0	1	0	-1	1	1	-1	1	0	0	0
HIP1	0	0	0	-1	0	0	-1	0	0	0	0	0	0
HIPK2	0	0	0	-1	0	0	0	0	0	0	0	0	0
HMGB2	0	0	0	1	0	1	1	0	1	1	1	0	0
HNRPU	0	0	-1	0	0	0	1	0	0	1	0	0	0
HRAS	1	0	-1	1	0	0	1	1	1	0	0	0	0
HRK	0	0	0	0	0	0	1	0	0	0	0	0	0
HTATIP	1	0	0	0	0	0	-1	1	1	0	0	0	0
HTATIP2	0	-1	0	0	-1	0	-1	0	0	0	0	0	0
HUWE1	0	0	0	0	0	0	0	0	-1	0	0	0	0
IER3	-1	0	0	-1	0	-1	1	0	-1	-1	0	0	0
IFNA1	0	0	0	0	0	0	0	0	0	0	0	0	0
IFNA2	0	0	0	0	0	0	0	0	0	0	0	0	0
IFNAR1	0	0	0	1	0	0	0	0	1	1	0	0	0
IFNAR2	0	0	0	0	0	0	0	1	0	0	1	0	0
IFNB1	0	0	0	0	0	0	0	0	0	0	0	0	0
IFNG	0	0	0	0	0	0	-1	0	0	0	0	0	0
IGFBP3	0	0	1	-1	0	0	-1	1	0	1	-1	0	0
IL13	0	0	0	-1	0	0	0	0	0	0	0	0	0
IL15	0	0	0	0	0	0	0	0	0	0	0	0	0
IL15RA	0	0	0	1	0	0	1	0	0	0	0	0	0
IL18	1	0	0	1	0	0	1	0	0	1	0	0	0
IL1A	0	0	0	1	0	0	0	0	0	0	0	0	0
IL1R1	-1	-1	0	-1	-1	0	1	1	0	0	1	0	0
IL24	0	0	0	-1	0	0	-1	0	0	0	0	0	0
IL2RG	0	0	0	1	0	1	0	0	0	0	1	0	0
IL3	0	0	0	0	0	0	0	0	0	0	0	0	0
IL4	0	0	0	0	0	0	0	0	0	0	0	0	0
IL4I1	0	0	0	0	0	0	0	0	0	0	0	0	0
IL4R	0	-1	0	1	0	0	1	0	0	0	1	1	0
IL6	-1	-1	0	-1	0	0	-1	-1	0	1	1	0	0
IL6ST	-1	-1	0	-1	-1	0	-1	0	0	0	0	0	0
IL7	0	0	0	-1	0	0	0	0	0	0	1	0	0
IL9R	0	0	0	0	0	0	0	0	0	0	0	0	0
ING1	0	0	0	1	0	1	-1	0	0	1	1	0	0
ING2	0	0	0	1	0	0	0	0	0	0	0	0	0
IRAK3	0	0	0	0	0	0	0	0	0	0	0	0	0
IRF1	-1	0	-1	0	0	0	1	0	0	0	0	1	0
ISGF3G	0	0	0	0	0	0	-1	0	0	0	0	0	0
JAK1	0	0	0	1	0	0	-1	0	1	1	0	1	0
KLK3	0	0	0	0	0	0	0	0	0	0	0	0	0
LALBA	0	0	0	0	0	0	0	0	0	0	0	0	0
LEPR	1	0	0	-1	0	0	1	0	1	0	0	-1	-1
LGALS1	0	1	-1	-1	1	-1	1	-1	1	-1	-1	0	0
LGALS12	0	0	0	0	0	0	0	0	0	0	0	0	0
LGALS3	1	1	1	-1	1	0	1	1	1	-1	1	0	0
LGALS3BP	1	-1	0	-1	0	0	1	0	1	-1	1	0	0
LGALS7	0	0	0	0	0	-1	0	1	1	0	0	1	1
LGALS9	1	-1	0	1	0	1	0	0	1	1	1	1	0
LIF	-1	1	0	0	0	1	0	-1	-1	1	0	0	0
LRP1	0	0	1	-1	-1	1	-1	1	1	-1	0	0	0
LTA	0	0	0	1	0	0	-1	0	0	0	0	0	0
LTBR	0	1	0	-1	0	-1	-1	0	-1	-1	0	-1	0
MAGED1	1	0	0	-1	0	0	0	0	0	1	0	0	0
MALT1	0	0	0	0	0	0	0	0	0	1	0	0	0
MAP3K14	1	0	1	1	0	0	0	0	0	1	0	0	0
MAPK1	1	0	0	1	1	0	0	0	0	1	0	0	0
MAPK7	0	0	-1	0	0	0	-1	1	0	1	0	0	0
MAPK8	0	0	0	0	0	0	1	0	0	0	0	0	0
MAPT	1	0	0	0	0	0	1	0	0	1	0	0	0
MCL1	-1	-1	0	-1	0	0	0	0	0	1	0	-1	0
MDM2	0	0	0	0	0	0	0	0	0	0	0	0	0
MDM4	1	0	0	1	0	0	1	0	0	0	0	0	0
MLLT7	0	0	1	1	0	0	1	0	0	0	0	1	0
MMP11	1	0	0	-1	0	0	-1	0	0	0	0	0	0
MOAP1	1	0	0	0	0	1	1	1	0	0	0	0	0
MRPS30	0	0	0	1	0	0	1	0	0	1	0	0	0
MYB	1	1	0	1	0	0	1	0	0	0	0	0	0
MYBL1	0	0	0	1	0	0	1	0	0	0	0	0	0
MYBL2	0	0	0	1	0	0	1	-1	0	1	-1	0	0
MYC	-1	1	-1	1	0	-1	0	-1	1	1	0	0	0
MYCN	0	0	0	0	0	0	1	0	0	0	0	0	1
MYD88	1	0	1	1	0	0	1	0	0	1	0	-1	0
NALP1	0	0	1	0	0	0	1	0	0	0	0	0	0
NALP10	0	0	0	0	0	0	0	0	0	0	0	0	0
NALP12	0	0	0	0	0	0	0	0	0	0	0	0	0
NALP14	0	0	0	0	0	0	0	0	0	0	0	0	0
NALP2	1	1	0	0	0	0	0	0	0	0	0	0	0
NALP8	0	0	0	0	0	0	0	0	0	0	0	0	0
NALP9	0	0	0	0	0	0	0	0	0	0	0	0	0
NDUFA13	0	-1	0	1	0	0	1	0	-1	-1	0	-1	0
NFKB1	-1	0	0	1	0	0	-1	0	0	0	0	0	1
NFKB2	-1	0	1	0	1	0	0	0	-1	0	0	-1	0
NFKBIA	-1	-1	0	0	-1	0	-1	0	0	0	0	0	-1
NGFB	0	0	0	0	0	0	-1	0	0	0	0	0	0
NGFR	0	0	0	0	0	0	0	0	0	0	0	0	0
NGFRAP1	0	-1	0	0	0	-1	1	-1	0	0	0	-1	0
NME6	0	0	0	0	0	0	0	0	0	0	0	0	0
NMI	0	0	0	1	0	0	1	1	0	1	1	0	0
NOL3	1	1	0	0	0	1	0	0	1	0	0	0	0
NTRK1	1	0	0	0	0	0	-1	1	0	0	0	0	0
P53AIP1	0	0	0	0	0	0	0	0	0	0	0	0	0
PAWR	0	0	0	0	0	1	-1	0	0	0	0	0	0
PAX7	0	0	0	0	0	0	-1	0	0	0	0	0	0
PCBP4	0	1	-1	-1	0	-1	-1	0	-1	1	0	1	-1
PCSK9	0	1	-1	0	0	0	0	0	0	0	0	0	0
PDCD4	1	-1	0	-1	0	0	1	0	-1	0	0	-1	0
PDCD5	0	1	-1	1	1	0	-1	1	0	0	-1	0	0
PDCD6	0	0	0	1	1	0	0	1	0	0	0	1	0
PDCD6IP	0	-1	-1	0	0	0	-1	1	0	0	0	0	1
PDCD8	1	1	0	1	0	0	1	1	0	1	1	-1	0
PEA15	-1	-1	0	-1	0	0	0	1	1	1	-1	1	0
PIK3R1	1	1	0	0	0	0	0	1	0	1	0	0	0
PIK3R5	0	0	0	1	0	0	0	0	0	0	1	0	0
PMAIP1	0	0	-1	1	0	0	1	0	-1	1	0	0	0
PPM1D	0	1	0	0	0	0	1	0	0	1	0	0	0
PPP1R15A	0	0	0	1	0	0	0	0	0	0	0	0	0
PRKAR1A	0	0	0	1	0	0	0	0	0	1	0	-1	0
PRKCZ	0	-1	1	1	0	0	-1	0	0	0	1	0	0
PTPN13	1	-1	1	1	0	0	0	0	0	1	0	0	0
PYCARD	0	0	0	0	0	0	1	1	0	0	0	1	0
RAF1	0	0	1	0	0	0	-1	0	0	0	1	-1	0
RB1	1	0	0	1	0	0	1	0	0	0	0	0	0
RELA	-1	1	0	0	0	0	0	0	1	0	0	1	0
RELB	-1	-1	1	1	0	1	1	1	0	1	0	1	0
RET	1	0	0	0	1	0	1	0	0	1	1	0	0
RIPK1	0	0	1	0	0	0	-1	0	0	0	1	0	0
RIPK2	-1	0	0	0	0	0	1	1	1	1	0	0	0
RNF7	0	-1	0	1	0	0	0	0	0	0	0	0	0
RP6-213H19.1	1	0	0	1	1	0	0	0	1	1	-1	0	0
RPL5	0	1	0	1	0	0	1	0	-1	0	-1	0	0
SGK	1	-1	0	-1	-1	0	-1	-1	1	-1	1	0	0
SGK3	0	0	0	1	0	0	-1	0	0	1	0	0	0
SKP2	1	0	-1	1	0	0	1	0	0	0	1	0	0
SON	0	0	-1	0	0	0	0	0	0	0	0	-1	0
SPATA3	0	0	0	0	0	0	0	0	0	0	0	0	0
SPHK1	-1	0	-1	1	0	-1	0	1	-1	1	0	0	0
SPHK2	0	0	0	0	0	1	-1	0	1	0	1	0	0
SRC	1	0	1	1	-1	0	1	1	1	-1	1	1	0
SSTR3	0	0	0	0	0	0	0	0	0	0	0	0	0
STAT1	1	0	0	1	0	0	-1	1	1	1	0	1	0
STAT3	-1	0	0	1	-1	0	0	0	1	1	0	1	0
STAT5A	-1	1	0	1	0	0	-1	0	1	0	0	0	0
STAT5B	-1	0	0	0	0	0	0	0	1	0	0	0	0
STK17A	0	0	0	0	0	0	0	0	0	0	0	0	0
STK17B	0	0	0	1	0	0	-1	0	0	0	0	0	0
STK24	0	0	1	1	1	0	0	1	0	1	0	0	0
STK25	0	0	0	0	0	0	1	0	0	0	1	0	0
STK3	0	0	0	-1	1	0	-1	1	1	1	0	0	0
STK4	0	1	0	0	0	0	0	-1	-1	1	0	1	0
SUMO1	0	0	-1	1	0	0	1	0	0	-1	0	0	0
TAX1BP1	0	0	0	1	0	0	0	0	1	1	-1	0	0
TCL1A	1	0	0	1	0	0	0	0	0	0	0	0	0
TCL1B	0	0	0	0	0	0	0	0	0	0	0	0	0
TEGT	0	0	1	-1	0	0	-1	1	0	0	0	0	0
TFDP1	1	1	0	1	1	0	1	0	1	0	0	0	0
TFPT	1	0	0	0	0	0	1	-1	1	0	1	0	0
TGFBR2	-1	-1	-1	-1	-1	0	-1	0	1	0	-1	0	0
TNF	0	0	0	-1	0	0	0	0	0	0	0	0	0
TNFAIP8	0	0	0	0	0	0	-1	1	0	0	1	0	0
TNFRSF10A	0	0	0	0	0	0	-1	0	0	0	0	0	0
TNFRSF10B	-1	1	0	-1	0	0	1	0	1	-1	0	0	0
TNFRSF10C	1	0	0	0	0	0	-1	0	0	0	0	0	0
TNFRSF10D	0	0	0	1	-1	0	0	0	0	1	0	0	0
TNFRSF11B	0	0	0	-1	0	0	-1	0	0	0	0	0	0
TNFRSF12A	-1	1	-1	1	0	0	0	0	-1	-1	0	0	0
TNFRSF14	0	0	1	1	0	0	0	0	1	0	1	0	0
TNFRSF18	0	0	0	0	0	0	1	0	0	0	0	0	0
TNFRSF19	0	0	0	0	0	1	0	0	1	1	1	0	0
TNFRSF1A	-1	0	0	0	0	0	0	0	0	-1	0	0	0
TNFRSF1B	1	0	0	0	1	1	-1	0	0	0	1	0	0
TNFRSF21	0	0	0	0	0	0	-1	0	0	0	0	0	0
TNFRSF25	0	0	-1	-1	0	0	-1	0	1	1	0	0	0
TNFRSF4	0	0	0	0	0	0	-1	0	0	0	0	0	0
TNFRSF6B	0	0	-1	0	1	-1	-1	0	1	0	1	0	0
TNFRSF7	0	0	0	0	0	0	0	0	0	0	0	0	0
TNFRSF8	0	0	0	-1	0	0	-1	0	0	0	0	0	0
TNFRSF9	0	0	0	0	0	0	0	0	0	0	0	0	0
TNFSF10	0	-1	1	-1	1	0	-1	0	0	0	1	0	0
TNFSF11	0	0	0	0	0	0	-1	0	0	0	0	0	0
TNFSF12	0	0	0	0	0	0	0	0	0	0	0	0	0
TNFSF13	0	-1	0	0	0	1	-1	0	1	0	1	0	0
TNFSF13B	0	0	0	0	0	0	0	0	0	0	0	0	0
TNFSF15	0	0	0	0	1	1	1	1	1	0	1	0	0
TNFSF18	0	0	0	0	0	0	0	0	0	0	0	0	0
TP53	1	0	0	1	0	0	1	0	0	1	0	0	0
TP73	0	0	0	0	0	0	0	0	0	0	0	0	0
TP73L	0	0	0	-1	0	0	-1	0	0	0	0	0	0
TRADD	1	0	0	1	1	0	1	1	1	1	0	0	0
TRAF1	0	0	0	0	0	0	-1	0	0	0	0	0	0
TRAF2	1	0	0	1	0	1	1	0	1	1	1	0	0
TRAF3	0	0	0	1	0	1	0	0	0	1	0	0	0
TRAF4	0	0	1	1	0	1	1	0	1	1	0	0	0
TRAF5	1	0	0	0	0	0	0	0	1	0	0	0	0
TRAF6	0	0	0	1	0	0	0	0	0	0	0	0	0
TRIB3	0	1	1	0	0	0	1	0	0	0	0	1	1
TRIP	0	0	1	0	0	0	0	0	0	0	1	0	0
TTF2	1	0	0	1	0	0	1	0	0	0	0	0	0
TUSC2	0	0	0	0	0	0	0	1	0	0	0	0	0
TXNL1	0	-1	0	0	0	0	1	-1	0	-1	0	0	0
YWHAE	0	0	1	0	0	0	1	0	0	1	0	0	0
YWHAG	0	1	0	1	0	-1	1	0	0	1	0	1	0
ZNF346	0	0	0	1	1	0	1	0	0	0	0	0	0
