# Supplementary material for: The apoptotic machinery as a biological complex system: analysis of its omics and evolution, identification of candidate genes for fourteen major types of cancer, and experimental validation in CML and neuroblastoma
Source: BMC Med Genomics. 2009 Apr 30;2:20. doi: 10.1186/1755-8794-2-20 (PMC2683874; doi:10.1186/1755-8794-2-20)
Supplement: Additional file 11 — AM genes localized in loss- or gain-regions and down or up regulated, respectively. [file 1755-8794-2-20-S11.xls]

## Sheet: Position-Transcription Candidat
Breast gains	Breast loss	Colon gains	Colon losses	Kidney gains	Kidney losses	Leukemia gains	Leukemia losses	Liver gains	Liver losses	Lung gains	Lung losses	NEUROBLASTOMA gains	NEUROBLASTOMA losses	Ovary gains	Ovary losses	Pancreas gains	Pancreas losses	Prostate gains	Prostate losses	Skin gains	Skin losses	Stomach gains	Stomach losses	Thyroid gains	Thyroid losses
AATF	BIRC2	BIRC5	B4GALT1	CARD11	PCBP4	IFNAR1		BAK1	CLU	BAX	AKT1	AATF	AKT1	BAK1	ABL1	AATF	BAK1	EBAG9	CLU	CASP2	CDKN2A	AATF	LEPR	AATF	CARD10
BAT3	BIRC3	DIDO1	CASP8	CD14	PCSK9	MYBL1		CKS1B	SGK	CARD4	BAG3	AATK	AMID	BAT3	BIRC5	ACIN1	BIRC2	MYC	TNFRSF10B	IL6	FAS	CYCS	NDUFA13	CARD4
BECN1	CARD15	ENC1	FOXO1A	CKS1B	PDCD6IP	MYC		CUL4B	TNFRSF10D	CASP9	CD44	AKT3	ANGPTL4	BOK	CASP3	AKT1	CLU	RIPK2	TXNL1			DAP3		GRB2
BFAR1	CDKN2A	GZMA	IL1R1	CORO1C	TGFBR2	RP6-213H19.1		DEDD		CD40	CDKN2A	ATF4	ATM	CFLAR	CDKN2A	APAF1	HUWE1	SGK3				EBAG9
BIRC5	LIF	MYC	LGALS3	IGFBP3	TNFRSF25			EBAG9		CDC2L2	PCBP4	BAK1	BAG1	CHORDC1	ENC1	ATM	IER3	STK3				LGALS9
CARD8	TNFRSF10B	PIK3R1	NFKBIA	LRP1				RP6-213H19.1		LGALS9		BCL2	BAG3	CUL3	LGALS1	BAD	LIF	YWHAG				PEA15
CREBBP		PPM1D	PRKCZ	TEGT				STK3		RELB		BID	BIRC2	CUL4A	LIF	BAX	NFKB2					SRC
CSE1L		STAT5A	SGK					TNFRSF6B		SPHK2		BIRC5	BIRC3	E2F6	NGFRAP1	BBC3	PCBP4					STAT3
DAP		STK4	TXNL1							TNFRSF1B		BIRC6	BIRC4	FADD	SGK	BECN1	PDCD4					STK4
DEDD		TNFRSF11B								TRAF4		BNIPL	BNIP2	GULP1	TXNL1	BIRC5	PMAIP1					TRIB3
EPOR		YWHAG										BOK	CASP1	HAX1		BNIP2	RPL5					YWHAG
FADD												BRCA2	CASP4	HTATIP		CARD11
GRB2												CASP10	CASP5	IL1R1		CARD8
HTATIP												CASP2	CASP9	LRP1		CFLAR
LGALS3BP												CKS1B	CGB7	NMI		CKS1B
LGALS9												CSE1L	DAPK1	NTRK1		CYCS
MAP3K14												CUL4A	DFFB	PDCD6		ENC1
MAPT												CYCS	FADD	PEA15		FXR1
MDM4												DAP3	FAS	RIPK2		FXR2
NALP2												DAXX	GADD45B	SPHK1		GZMA
NTRK1												DIDO1	GFRA1	SRC		HTATIP
SRC												E2F6	HTATIP	STAT1		LGALS3
TFPT												FOXO3A	HTATIP2	STK24		LGALS3BP
TRAF5												GRB2	ISGF3G	STK3		LGALS7
												HAX1	JAK1	TEGT		LGALS9
												HNRPU	NFKB1			LRP1
												HRK	NFKBIA			MYC
												IER3	PAX7			PEA15
												IL1R1	PCBP4			RELA
												LEPR	PDCD6IP			RIPK2
												LGALS1	PRKCZ			SPHK2
												LGALS3BP	RAF1			SRC
												MAPT	SPHK2			STAT1
												MDM4	TGFBR2			STAT3
												MYB	TNFRSF1B			STAT5A
												MYBL2	TNFRSF25			STAT5B
												MYCN	TNFRSF4			STK3
												NALP1	TNFRSF8			TAX1BP1
												NMI	TNFSF10			TFPT
												PMAIP1	TP73L			TNFRSF19
												PPMID	TRAF1			TNFRSF6B
												RB1				TNFSF13
												RPL5				TNFSF15
												SRC				TRAF2
												STK25				TRAF4
												SUMO1				TRAF5
												TFDP1
												TP53
												TRAF4
												TTF2
												TXNL1
												YWHAE
												YWHAG
